# Supplementary material for: The development of the Quality Indicator for Rehabilitative Care (QuIRC): a measure of best practice for facilities for people with longer term mental health problems
Source: BMC Psychiatry. 2011 Mar 1;11:35. doi: 10.1186/1471-244X-11-35 (PMC3056767; doi:10.1186/1471-244X-11-35)
Supplement: Additional file 1 — Results of inter-rater reliability testing. [file 1471-244X-11-35-S1.XLS]

## Sheet: Sheet1
Results of inter-rater reliability testing
Item	Reliability (Kappa/ ICC)	95% CI
Number of beds	0.98	0.97	0.99
Number of occupied beds	1	1	1
Number of male patients/residents	1	1	1
Number of female patients/residents	1	1	1
Number of involuntarily detained patients/residents	1	1	1
Psychiatrist/s employed in unit	0.97	0.93	1
Psychiatrist FTE	0.76	0.67	0.82
Clinical psychologist/s employed in unit	0.96	0.92	1
Clinical psychologist FTE	0.9	0.85	0.93
Occupational therapist/s employed in unit	0.96	0.92	1
Occupational therapist FTE	0.89	0.84	0.92
Nurse/s employed in unit	0.99	0.96	1.01
Nurse FTE	0.99	0.98	0.99
Unqualified support worker/s employed in unit	0.99	0.96	1
Unqualified support FTE	0.92	0.89	0.94
Social worker/s employed in unit	0.96	0.92	1
Social worker FTE	0.83	0.76	0.88
Counsellor/psychotherapist/s employed in unit	0.95	0.84	1
Counsellor FTE	1	1	1
Volunteer/s employed in unit	0.94	0.88	1
Volunteer FTE	1	0.99	1
Arts therapist/s employed in unit	0.92	0.84	1
Arts therapist FTE	0.9	0.82	0.95
Other staff employed in unit	0.94	0.89	0.99
Description of other staff employed in unit
Other staff FTE	0.96	0.94	0.97
Number of permanent staff employed in unit	0.98	0.97	0.98
Psychiatrist/s visits unit	0.99	0.96	1
Clinical psychologist/s visits unit	0.95	0.9	1
Occupational therapist/s visits unit	0.94	0.88	1
Nurse/s visits unit	1	1	1
Unqualified support worker/s visit unit	0.98	0.93	1
Social worker/s visits unit	0.99	0.95	1
Counsellor/psychotherapist/s visits unit	0.87	0.73	1
Volunteer/s visits unit	0.98	0.94	1
Arts therapist/s visits unit	0.95	0.89	1
Other staff visit unit	0.92	0.86	0.98
Description of other visiting staff
What level of support does your unit provide	1	1	1
Description if ≤ 24 hour support
Number of years the unit has been open in its current form	0.7	0.62	0.76
Is there a maximum length of stay	0.99	0.95	1
Duration of maximum length of stay	1	1	1
What is the condition of the building outside	1	1	1
What is the condition of the decor indoors	0.99	0.98	0.99
What is the general cleanliness indoors	1	1	1
No access to outside space	0.95	0.89	1
Patients/residents have access to garden	0.96	0.91	1
Patients/residents have access to patio	0.94	0.89	0.99
Patients/residents have access to balcony	0.95	0.9	0.99
Patients/residents have access to refuse/delivery area	0.96	0.92	1
Adequacy of outside space	0.98	0.97	0.99
Newspaper provided daily for patients/residents	0.97	0.94	1
Computer provided for patients/residents’ use	0.97	0.93	1
Patients/residents have access to telephone	0.93	0.87	1
Patients/residents with single bedrooms	1	1	1
Max number patients/residents sharing a room	1	1	1
Patients/residents can choose the colour of their bedroom walls	0.97	0.94	1
Patients/residents can choose the soft furnishings for their bedroom	0.96	0.92	1
Patients/residents can choose the furniture for their bedroom	0.96	0.92	1
Patients/residents have access to lockable storage	0.99	0.96	1
Bedrooms are single sex	0.79	0.69	0.89
Bathrooms are single sex	0.92	0.86	0.98
Toilets are single sex	0.93	0.88	0.99
No single sex areas	0.86	0.76	0.95
Lock on bathroom door	0.98	0.95	1
Lock on toilet door	0.99	0.97	1
Set time for visitors	0.98	0.95	1
Room for visitors to use	0.94	0.89	0.99
Specific visitors' room	0.86	0.75	0.96
Non-detained patients/residents have key to front door	0.98	0.95	1
Patients/residents have key to their bedroom	1	1	1
Meals are cooked in central kitchen	0.98	0.95	1
Quality of cooked meals	0.99	0.99	0.99
There is a choice of meals	1	0.99	1
There are facilities for making meal/snack	0.99	0.96	1
Cooking facilities accessible 24hrs	0.97	0.93	1
Patients/residents usually prepare own meals	0.96	0.92	1
There are facilities for patients/residents to do own laundry	0.94	0.87	1
Number of patients/residents with physical disabilities	1	1	1
There are facilities for patients/patients/residents with physical disabilities	0.99	0.99	1
Health services employs staff	1	1	1
Social services employs staff	0.97	0.92	1
Independent/private organisation employs staff	0.98	0.95	1
Voluntary organisation employs staff	0.99	0.96	1
Ex-service users are employed in unit	0.98	0.95	1
Description of ex-service users jobs
Ex-service users are on payroll	1	1	1
Staff have training in patient/residents’ rights	0.97	0.94	1
Staff have training in mental health law	1	1	1
Staff have training in communication skills	0.98	0.95	1
Staff have training in recovery based practice	0.94	0.89	0.99
Staff have training in adverse incident reporting	1	1	1
Staff trained in de-escalation techniques	1	1	1
Staff trained in restraint techniques	0.96	0.92	1
Staff have training in talking therapies	0.99	0.97	1
Staff have training in family work	0.98	0.95	1
Staff have training in health promotion	0.96	0.91	1
Staff have training in smoking cessation	0.91	0.85	0.97
Staff have training in alcohol and drug misuse	0.93	0.88	0.98
Staff have training in work skills and employment	0.96	0.92	1
Staff have other training	0.92	0.87	0.97
Description of other vocational training
Staff attended training last 12 months	0.98	0.98	0.99
Number of permanent staff who have left the unit in last 2 years	1	1	1
How hopeful patients/residents will move on in next 2 years	1	1	1
Estimate number patients/residents who will move on in next 2 years	0.98	0.97	0.99
Number patients/residents that have moved on in last 2 years	0.83	0.78	0.87
Number service users able to do most things without assistance	0.99	0.99	0.99
Number service users able to do some things without assistance	0.97	0.97	0.98
Number service users able to do very little without assistance	0.99	0.99	0.99
Aim of unit is to assist patients/residents	1	1	1
Aim of unit is to provide care	1	1	1
All patients/residents have allocated worker	0.99	0.95	1
Patients/residents have one-to-one meetings with allocated worker	0.98	0.97	0.98
Patients/residents have access to staff office	0.98	0.94	1
There are some toilets that only staff can use	1	1	1
There is a staff only kitchen	1	1	1
There is a staff only break room	0.99	0.97	1
There is a meeting for staff/patients/residents about the running of facility	0.86	0.75	0.96
How often does the running of facility meeting occur?	1	1	1
Degree to which patient/residents influence decision making in running of unit	1	1	1
Patients/residents are responsible for monitoring effects of medication	1	1	1
Nurses are responsible for monitoring effects of medication	0.91	0.84	0.98
Doctors are responsible for monitoring effects of medication	0.91	0.81	1
Other staff are responsible for monitoring effects of medication	0.96	0.92	1
How often are effects of medication reviewed?	1	1	1
Are side effects of antipsychotic medications reviewed?	0.92	0.82	1
Who makes appointment with doctor of patients/resident physically unwell?	0.97	0.96	0.98
Do staff use programme for smoking cessation?	0.81	0.72	0.89
Do staff give other advice about smoking cessation?	0.85	0.78	0.92
Description of other advice to stop smoking
Do staff give dietary advice?	0.72	0.62	0.83
Do staff give support to patients/residents to cook/choose healthier meals?	0.79	0.71	0.88
Do staff do anything else to help patients/residents with their diet?	0.81	0.73	0.89
Description of other dietary support
Do staff give advice on exercise?	0.8	0.7	0.89
Do staff help patients/residents access exercise facilities?	0.88	0.81	0.95
Do staff do anything else to help with patients/residents’ physical exercise?	0.8	0.71	0.88
Description of other exercise support
Do staff give sexual health information?	0.81	0.73	0.89
Do staff give advice on contraception?	0.85	0.77	0.93
Does the unit provide condoms?	0.87	0.75	1
Do staff do anything else to help patients/residents with their sexual health?	0.73	0.61	0.84
Description of other sexual health assistance
Do staff organise dental check-ups for patients/residents?	0.86	0.77	0.94
Do staff do anything else to help patients/residents with their dental care?	0.7	0.59	0.8
Description of other dental assistance
Does the unit arrange/carry out general health check-ups?	0.91	0.83	0.99
Does the unit have the national written protocol for the use of restraint/seclusion?	0.95	0.9	1
Does the unit have a local restraint/seclusion protocol?	0.93	0.87	0.99
Does the unit have a protocol for the use of restraint/seclusion that is only for their unit?	0.89	0.81	0.96
Does the unit have no restraint/seclusion protocol	0.85	0.75	0.94
Staff are able to notice early signs of agitation	0.87	0.8	0.94
Staff use de-escalation techniques	0.85	0.73	0.97
Staff offer oral medication if patient/resident agitated	0.96	0.91	1
Staff use seclusion room if patient/resident agitated	0.74	0.61	0.87
Staff physically restrain agitated patient/resident	0.91	0.84	0.97
Staff use equipment to physically restrain	0.98	0.95	1
Description of equipment used
Staff use injectable medication for agitated patients/residents	0.95	0.91	0.99
Staff call the police if patients/resident agitated	0.91	0.84	0.97
Staff record incidents of agitation in case notes	0.88	0.81	0.94
Staff review continuing need for restraint/seclusion	0.83	0.74	0.91
Staff hold debriefing meeting for staff after incident	0.94	0.89	0.99
Staff hold patient/resident debriefing meeting after incident	0.87	0.8	0.94
Number of staff trained in de-escalation	0.92	0.9	0.94
Number of staff trained in control and restraint	0.94	0.92	0.96
Use of restraint/seclusion last 3 months	0.97	0.97	0.98
Number of patients/residents receiving typical antipsychotic medications	0.99	0.99	1
Number of patients/residents receiving atypical antipsychotic medications	1	1	1
Number of patients/residents receiving clozapine	1	1	1
Number of patients receiving more than 2 antipsychotic medications	0.98	0.97	0.99
Degree to which patient/residents’ views influence dose of their medication prescribed	1	1	1
Degree to which patient/residents’ views influence change in medication	1	1	1
Degree to which patient/residents’ views influence whether medication is stopped	1	1	1
Degree of support in self-care given to patients/residents	1	1	1
Degree of support with cleaning given to patients/residents	1	1	1
Degree of support with cooking given to patients/residents	1	1	1
Degree of support with shopping given to patients/residents	0.98	0.94	1
Degree of support with budgeting given to patients/residents	1	1	1
Degree of support with laundry given to patients/residents	1	1	1
Whether unit uses multimedia to help with psychoeducation	0.98	0.95	1
Whether unit uses written information to help with psychoeducation	0.98	0.95	1
Whether unit uses patient/residents support group to help with psychoeducation	0.98	0.95	1
Whether unit uses “expert” talks to help with psychoeducation	0.96	0.92	1
Whether families are invited to patients/residents’ care review meetings	0.97	0.97	0.98
Number of families involved in patients/residents' care	1	1	1
Whether staff have meetings with patients/residents and their families	0.99	0.99	0.99
How many staff are trained in family psychoeducation techniques	1	1	1
How many families received psychoeducation in unit last 12 months	1	1	1
How many families received psychoeducation elsewhere last 12 months	0.94	0.92	0.95
How many family psychoeducation meetings usually offered?	0.98	0.97	0.98
Other family interventions available
How many staff trained in CBT	0.93	0.91	0.94
How many patients/residents receiving CBT in unit	1	1	1
How many patients/residents receiving CBT elsewhere	0.99	0.98	0.99
How many CBT appointments usually offered	0.43	0.31	0.54
Are patients/residents paid for any work they carry out in the unit	0.97	0.93	1
Number patients/residents attending mental heath run work training scheme	0.99	0.99	1
Number patients/residents attending mainstream work training scheme	0.99	0.99	0.99
Number patients/residents attending sheltered workshop	0.9	0.87	0.92
Number patients/residents attending social co-operative	1	0.99	1
Number patients/residents attending mainstream college/University course	0.85	0.8	0.88
Number patients/residents attending other employment/education course	0.97	0.96	0.98
Description of other course to prepare for employment
Number patients/residents who work as volunteers in community	0.98	0.98	0.99
Number patients/residents who have had paid employment last 12 months	1	1	1
Vocational rehabilitation specialist on staff	0.95	0.9	1
Description of professional background of vocational rehabilitation specialist
Number of patients/residents who have accessed other organisation to obtain mainstream work	1	1	1
Number hours per day patients/residents spend doing planned activities	0.99	0.98	0.99
Number of patients/residents difficult to engage	1	1	1
Staff helped to support activities through links with local entertainment	1	1	1
Staff helped to support activities through links with cafes, restaurants	0.98	0.95	1
Staff helped to support activities through links with sports facilities	0.97	0.94	1
Staff helped to support activities through links with religious organisations	0.95	0.91	0.99
Staff helped to support activities through links with local neighbourhood orgs	0.96	0.91	1
Staff helped to support activities through regular activities in the unit	0.9	0.8	0.99
Staff helped to support activities through providing same programme for all	0.93	0.88	0.98
Staff helped to support activities through providing different programme for all	0.91	0.83	0.99
Staff helped to support activities through other means	0.8	0.71	0.89
Description of other means of supporting activities
How many patients/residents regularly take part in activities in the unit?	0.99	0.98	0.99
How many patients/residents regularly take part in activities in community	0.99	0.98	0.99
Other treatments/interventions available	0.92	0.86	0.97
Description of other treatments/interventions
Does the unit use individualised care plans?	0.98	0.93	1
Are patient/residents involved in drawing up their care plans?	0.96	0.91	1
Are family member/carers involved in drawing up their relative’s care plans?	0.98	0.95	1
Are community agencies involved in drawing up patient/residents’ care plans?	0.96	0.91	1
Are the patient/resident’s priorities discussed before care review meetings?	0.93	0.86	1
Are patient/residents involved in care review meetings?	0.98	0.95	1
Are care review meetings multidisciplinary?	0.98	0.95	1
Are decisions about care plans negotiated with patient/residents?	1	1	1
Do patient/residents generally decide what time they want to wake up?	0.99	0.97	1
Do patient/residents generally decide what time they want to go to bed?	0.97	0.94	1
Do patient/residents (with capacity) generally decide how to spend their own money?	1	1	1
Do patient/residents generally decide how to spend time off the unit?	0.97	0.92	1
Do patient/residents generally decide how many cigarettes they want to smoke?	0.97	0.93	1
Do patient/residents generally decide how much alcohol they want to drink?	0.97	0.94	1
Do patient/residents generally decide whether to date someone?	0.96	0.9	1
Do patient/residents generally decide if they want to stay out overnight?	0.98	0.95	1
Do patient/residents generally have full control of their finances?	0.94	0.89	0.99
Do patient/residents generally decide if they wish to have consensual sex within the unit?	0.99	0.97	1
Are patient/residents generally able to receive uncensored email or mail?	0.92	0.77	1
Do patient/residents generally receive support to manage their own medication?	0.96	0.92	1
How many patients/residents have friends who are not mental health service users?	0.97	0.96	0.98
Number of patients/residents that have non service user friends	1	1	1
Is an advocacy service available?	0.99	0.96	1
How many patients/residents have used the advocacy service in the last 12 months?	0.9	0.87	0.93
Are detained patients/residents given info about their legal rights?	0.96	0.91	1
Does info given to detained patients/residents include having access to lawyer?	1	1	1
Does info given to detained patients/residents include having access to interpreter?	0.96	0.87	1
Are non-detained patients/residents given info about their civil rights?	0.98	0.95	1
Do patients/residents have access to welfare/benefits advice service?	0.98	0.94	1
How many patients/residents will be supported to vote in the next election?	0.96	0.95	0.97
Do all clinical staff have a supervisor?	0.99	0.96	1
How often do staff meet with their supervisor?	0.99	0.98	0.99
Do staff have group supervision?	0.97	0.94	1
How often do staff have group supervision?	1	1	1
Does unit have independent inspections?	0.93	0.87	1
How often is the unit inspected independently?	0.98	0.97	0.98
Are case records kept in locked environment?	1	1	1
Is there a formal complaints procedure?	1	1	1
Is there a policy for abuse, aggression, bullying from staff towards patients/residents?	1	1	1
Would the manager be happy for a close relative to receive care in the unit?	1	1	1
Location of facility	0.99	0.98	0.99
Researcher able to walk into unit unannounced	0.96	0.95	0.97
Type of facility	0.94	0.92	0.96
Description of facility	0.99	0.99	0.99
Building has sign indicating unit name	0.99	0.96	1
Unit has sign indicating it is a mental health unit	0.86	0.77	0.95
How homely does the researcher think the unit is externally?	0.84	0.78	0.88
How homely does the researcher think the unit is internally?	0.87	0.84	0.9
Would the researcher be happy for a close relative to receive care in the unit?	0.87	0.84	0.9
